# Supplementary material for: Fine-Mapping the Branching Habit Trait in Cultivated Peanut by Combining Bulked Segregant Analysis and High-Throughput Sequencing
Source: Front Plant Sci. 2017 Apr 4;8:467. doi: 10.3389/fpls.2017.00467 (PMC5378816; doi:10.3389/fpls.2017.00467)
Supplement: Supplementary Table 1 — List of the 34 hypothetical SNPs with the highest (>10) BFR. The table indicates the location of the SNP, the change of the nucleotide and the statistic score for the change. Also, the table presents further Sanger sequencing analysis of six SNPs with high BFR ratio. For this, six F2 individual plants were sampled, from which three spreading (green) and three bunch (yellow) F3 families were derived. [file Table1.XLSX]

## Sheet: Sheet1
													F2 plants segregating for the branching habit trait, from which uniform F3 families were derived
													Spreading			Bunch
#GENE	POS	REF	CHANGE	SCORE	AA_freq aa_freq	AA_genotype aa_genotype			bulk frequency ratio	Genome locatio (B)	genome specific primers		7	13	35	2	4	9	plant No
gi|298113955|gb|EZ721696.1|	875	G	T	1819	32.8	0.440529	0,1	0,0	74.456	M875	F-CCATCTGCAGTGAGAGTCAA	R- GTGATTCCTGCGTTCAAGTC	T	T	T	G	G	G
gi|298144566|gb|EZ752297.1|	3	G	T	252	0.4	16.4	0,0	0,1	41	Araip.B10:2775334..2776541	F-CAAACACAAGTGGCTATGACATTC	R-GCATATAAATTAAAGTAGAGTTGG	T	T/G	T/G	G	T/G	T/G
gi|298113640|gb|EZ721381.1|	35	A	C	2965	44.1767	1.16279	0,1	0,0	37.992	M35	F- TCTCTCTCTCTCACAGTCAC	R- CTTGCCGGCAAATAGAGCAT	C	C	C	A/C	A	A
gi|298128585|gb|EZ736316.1|	1179	A	T	389	0.403226	15.0628	0,0	0,1	37.3556	Araip.B04:124083145..124086380
gi|298123464|gb|EZ731205.1|	31	C	T	114	0.990099	25.9259	0,0	0,1	26.1852	Araip.B03:8496244..8499690	F-AAGGTAGCTAACAAATAGCAAAAAG	R-AAGAGAGAGCTTACGCCAAGCGG	T	C/T	C	C	C/T	C/T
gi|298133565|gb|EZ741296.1|	1130	G	A	232	1.55039	33.9623	0,0	0,1	21.9057	Araip.B05:135963343..135964564
gi|298113835|gb|EZ721576.1|	5	C	G	645	0.8	16.8675	0,0	0,1	21.0843	Araip.B07:54635070..54678100	F- TGTTGGCCTCCCGGGAGCCCCTG	R- AATTCCCAAACAACCCGACTCGCAA	C/G	C/G	C/G	C/G	C/G	C/G	Homeologus SNP
gi|298148887|gb|EZ756618.1|	437	G	A	192	0.584795	12.1739	0,0	0,1	20.8174	Araip.B09:143281322..143281768
gi|298118295|gb|EZ726036.1|	127	C	T	2128	2.40964	49.2	0,0	0,1	20.418	Araip.B08:20325185..20326591
gi|298150601|gb|EZ758332.1|	2	T	A	330	0.803213	16.2791	0,0	0,1	20.2674	Araip.B10:2774792..2775340
gi|298126805|gb|EZ734536.1|	186	A	C	113	1.07527	19.6078	0,0	0,1	18.2353	Araip.B01:7965003..7965250
gi|298124718|gb|EZ732459.1|	439	G	C	147	1.38889	23.0769	0,0	0,1	16.6154	Araip.B05:9816336..9816751
gi|298139838|gb|EZ747569.1|	248	G	T	314	13.2	0.8	0,1	0,0	16.5	Araip.B02:93564549..93569266
gi|298124562|gb|EZ732303.1|	118	A	T	157	0.904977	14.8515	0,0	0,1	16.4109	Araip.B10:132107212..132108738
gi|298129837|gb|EZ737568.1|	4	C	T	133	1.2	19.3396	0,0	0,1	16.1164	Araip.B09:135019577..135064860
gi|298140314|gb|EZ748045.1|	3	C	A	617	1.2	19.2771	0,0	0,1	16.0643	Araip.B06:11709840..11710586
gi|298136298|gb|EZ744029.1|	221	A	T	616	17.6	1.2	0,1	0,0	14.6667	Araip.B09:139676560..139677242
gi|298141191|gb|EZ748922.1|	255	C	T	2557	35.9833	2.7027	0,1	0,0	13.3138	M255
gi|298113949|gb|EZ721690.1|	1292	A	G	1296	2.29885	29.7143	0,0	0,1	12.9257	Araip.B05:1219954..1239398
gi|298132725|gb|EZ740456.1|	676	C	T	223	1.20968	15.2542	0,0	0,1	12.6102	Araip.B04:284019..285030
gi|298143981|gb|EZ751712.1|	5	C	A	132	10	0.803213	0,1	0,0	12.45	Araip.B03:10049838..10051252
gi|298141171|gb|EZ748902.1|	109	G	T	360	28.5714	2.5	0,1	0,0	11.4286	Araip.B06:112252273..112252655
gi|298143889|gb|EZ751620.1|	149	T	C	201	11.1111	1.0101	0,1	0,0	11	Araip.B03:6887289..6888502
gi|298144715|gb|EZ752446.1|	776	C	T	473	50	4.54545	0,1	0,0	11	Araip.B03:2429155..2430581
gi|298128137|gb|EZ735868.1|	1328	G	T	701	39.0625	3.61446	0,1	0,0	10.8073	Araip.B05:147304662..147310478
gi|298136420|gb|EZ744151.1|	1095	T	C	232.01	45	4.16667	0,1	0,0	10.8	Araip.B10:127415784..127417776
gi|298119950|gb|EZ727691.1|	1621	A	G	160	25.641	2.38095	0,1	0,0	10.7692	Araip.B04:59992931..59996012
gi|298134259|gb|EZ741990.1|	578	T	A	1393.22	53.4884	5	0,1	0,0	10.6977	Araip.B05:141441099..141442047
gi|298143934|gb|EZ751665.1|	1537	C	T	188.03	39.5833	3.7037	0,1	0,0	10.6875	Araip.B02:44773521..44781217
gi|298118388|gb|EZ726129.1|	513	A	C	979	32.7869	3.125	0,1	0,0	10.4918	Araip.B10:22041757..22045678
gi|298123425|gb|EZ731166.1|	881	G	T	320	14.4509	1.40845	0,1	0,0	10.2601	Araip.B01:135468116..135469973
gi|298132164|gb|EZ739895.1|	1265	T	A	123	10.1796	1	0,1	0,0	10.1796	Araip.B10:117148534..117273461
gi|298114833|gb|EZ722574.1|	811	C	T	276	24.0964	2.38095	0,1	0,0	10.1205	Araip.B06:23190216..23192185
gi|298121428|gb|EZ729169.1|	1572	T	C	990	3.1746	31.8519	0,0	0,1	10.0333	Araip.B07:123921009..123922952
